# Supplementary material for: Morphologic changes of the no-touch saphenous vein as Y-composite versus aortocoronary grafts (CONFIG Trial)
Source: PLoS One. 2025 May 8;20(5):e0322176. doi: 10.1371/journal.pone.0322176 (PMC12061138; doi:10.1371/journal.pone.0322176)
Supplement: S1 Data — (XLSX) [file pone.0322176.s003.xlsx]

## Sheet: Sheet1
Serial No	op date	group	Table 1	age	sex	EuroSCORE II	smoking	BMI >25	HTN	DM	dyslipidemia	stroke	CKD	COPD	Afib	PVD	prev PCI	LVEF <35	Stable angina	ACS	3VD	LMD	Table 2	left lower leg	right lower leg	left upper leg	right upper leg	Table 3	per patient	per lita	per sv	per sv-lad	per sv-lcx	per sv-rca	Table 4	mortality	POAF	AKI	Respiratory cx	delirium	bleeding reop	stroke	mediastinitis	Table 5	LITA anastomosis no.	LITA patent no.	SV-LAD anastomosis no.	SV-LAD patent no.	SV-LCX anastomosis no.
1	2021-07-08	1		74	0	3.7	0	0	1	1	0	0	1	0	0	0	1	0	0	1	0	0	LUL	0	0	1	0		2	1	1	0	0	1		0	1	0	0	1	0	0	0		1	1	0	0	0
2	2021-07-13	0		59	1	0.68	0	0	1	0	0	0	0	0	0	0	0	0	0	1	1	1	LLL	1	0	0	0		5	1	4	1	2	1		0	0	0	0	0	0	0	0		1	1	1	1	2
3	2021-07-22	1		61	1	0.51	1	1	1	0	0	0	0	0	0	0	0	0	1	0	1	1	LLL	1	0	0	0		4	1	3	1	1	1		0	0	0	0	0	0	0	0		1	1	1	1	1
4	2021-07-27	0		72	1	1.61	0	0	0	0	0	0	0	0	0	0	1	0	0	1	1	1	RLL	0	1	0	0		3	1	2	0	1	1		0	0	0	0	0	0	0	0		1	1	0	0	1
5	2021-08-03	0		54	1	0.5	1	0	1	0	0	0	0	0	0	0	0	0	1	0	1	0	RLL	0	1	0	0		3	1	2	1	0	1		0	0	0	0	0	0	0	0		1	1	1	1	0
6	2021-08-10	0		72	1	1.05	0	0	1	0	0	0	0	0	0	0	0	0	0	1	1	0	LLL	1	0	0	0		3	1	2	1	1	0		0	0	0	0	0	0	0	0		1	1	1	1	1
7	2021-08-17	1		63	1	0.73	0	1	1	1	0	0	0	0	0	0	0	0	1	0	0	0	LLL	1	0	0	0		4	1	3	1	0	2		0	0	0	0	0	0	0	0		1	1	1	1	0
8	2021-08-19	1		73	1	0.72	0	0	0	1	1	0	0	0	0	0	0	0	1	0	1	0	LLL	1	0	0	0		5	1	4	1	2	1		0	0	0	0	0	0	0	0		1	1	1	1	2
9	2021-08-25	1		61	1	0.7	1	1	0	0	1	0	0	0	0	0	0	0	0	1	1	1	LLL	1	0	0	0		4	1	3	1	1	1		0	1	0	0	0	0	0	0		1	1	1	1	1
10	2021-09-08	0		83	0	1.6	1	1	1	1	0	0	0	0	0	0	1	0	0	1	0	0	LLL	1	0	0	0		3	1	2	1	0	1		0	0	0	0	0	0	0	0		1	1	1	1	0
11	2021-09-14	0		61	1	1.18	0	0	1	0	1	0	0	0	0	1	0	0	1	0	1	0	LLL	1	0	0	0		3	1	2	1	1	0		0	0	0	0	0	0	0	0		1	1	1	1	1
12	2021-09-29	1		62	1	0.53	1	0	0	0	0	0	0	0	0	0	0	0	1	0	0	1	LLL	1	0	0	0		2	1	1	0	1	0		0	0	0	0	0	0	0	0		1	1	0	0	1
13	2021-09-30	0		65	1	0.57	0	1	0	1	0	0	0	0	0	0	0	0	1	0	1	0	LLL	1	0	0	0		3	1	2	1	1	0		0	0	0	0	0	0	0	0		1	1	1	1	1
14	2021-10-05	1		84	0	5.85	0	1	1	1	0	0	1	0	0	0	1	0	0	1	1	0	RLL	0	1	0	0		3	1	2	1	0	1		0	0	0	1	0	0	0	0		1	1	1	1	0
15	2021-10-05	1		74	1	2.16	1	0	1	1	1	0	1	0	0	0	0	0	0	1	0	1	RLL	0	1	0	0		2	1	1	0	1	0		0	0	0	0	0	0	0	0		1	1	0	0	1
16	2021-10-07	0		68	1	1.44	1	0	1	0	0	1	0	0	0	1	0	0	1	0	1	1	LLL	1	0	0	0		4	1	3	1	1	1		0	1	0	0	0	0	0	0		1	1	1	1	1
17	2021-10-12	0		61	0	0.64	0	0	0	1	1	0	0	0	0	0	0	0	1	0	1	1	RLL	0	1	0	0		4	1	3	1	1	1		0	1	0	0	0	0	0	0		1	1	1	1	1
18	2021-12-14	1		56	0	1.55	0	0	1	0	0	0	1	0	0	0	0	0	1	0	1	0	RUL	0	0	0	1		3	1	2	0	2	0		0	0	0	0	0	0	0	0		1	1	0	0	2
19	2021-12-28	1		61	1	0.51	0	1	1	1	1	0	0	0	0	0	0	0	1	0	1	1	LLL	1	0	0	0		4	1	3	0	2	1		0	0	0	0	0	0	0	0		1	1	0	0	2
20	2022-01-11	0		52	1	0.71	1	1	0	1	0	0	0	0	0	0	0	0	0	1	1	0	LLL	1	0	0	0		4	1	3	1	1	1		0	0	0	0	0	0	0	0		1	1	1	1	1
21	2022-01-13	0		77	0	4.11	0	0	1	0	0	1	0	0	0	1	1	0	0	1	1	1	LLL	1	0	0	0		3	1	2	1	1	0		0	0	0	0	0	0	0	0		1	1	1	1	1
22	2022-02-03	1		69	1	1.04	1	1	1	0	0	0	1	0	0	0	1	0	1	0	0	0	RLL	0	1	0	0		2	1	1	1	0	0		0	0	0	0	0	0	0	0		1	1	1	1	0
23	2022-02-08	1		50	1	1.02	1	1	1	1	0	0	1	0	0	0	0	0	0	1	1	0	LUL	0	0	1	0		4	1	3	1	1	1		0	0	0	0	0	0	0	0		1	1	1	1	1
24	2022-02-17	0		67	1	1.25	0	0	0	1	0	1	0	0	0	0	1	0	0	1	1	0	RUL	0	0	0	1		4	2	2	0	1	1		0	1	0	0	0	0	0	0		2	2	0	0	1
25	2022-03-10	0		49	1	0.72	1	1	0	0	0	0	0	1	0	0	0	0	1	0	1	0	LLL	1	0	0	0		4	1	3	1	1	1		0	0	0	0	0	0	0	0		1	1	1	1	1
26	2022-03-15	1		55	1	3.61	1	1	1	1	1	0	1	0	0	0	1	0	0	1	1	0	RLL	0	1	0	0		5	1	4	1	2	1		0	0	0	0	0	0	0	0		1	1	1	1	2
27	2022-04-19	0		73	0	2.49	0	1	1	1	0	0	1	0	0	0	0	0	1	0	0	1	LLL	1	0	0	0		2	1	1	0	1	0		0	1	0	0	0	0	0	0		1	1	0	0	1
28	2022-05-10	1		68	1	0.63	0	1	0	0	1	0	0	0	0	0	0	0	1	0	1	1	RLL	0	1	0	0		6	2	4	1	1	2		0	0	0	0	0	0	0	0		2	2	1	1	1
29	2022-05-25	1		64	1	0.73	1	1	1	0	1	0	0	0	0	0	0	0	0	1	1	0	LLL	1	0	0	0		4	1	3	1	1	1		0	0	0	0	0	0	0	0		1	1	1	1	1
30	2022-06-02	0		69	1	0.7	1	0	0	1	1	0	0	0	0	0	1	0	1	0	1	1	LLL	1	0	0	0		4	1	3	1	1	1		0	0	0	0	0	0	0	0		1	1	1	1	1
31	2022-06-07	0		69	1	0.97	1	1	0	1	1	0	0	0	0	0	0	0	0	1	1	1	LLL	1	0	0	0		4	1	3	1	1	1		0	1	0	0	0	0	0	0		1	1	1	1	1
32	2022-06-14	0		64	1	0.84	1	0	0	1	1	0	0	0	0	0	0	0	1	0	1	0	LLL	1	0	0	0		5	1	4	1	1	2		0	1	0	0	0	0	0	0		1	1	1	1	1
33	2022-06-21	1		69	1	0.64	1	1	0	1	0	0	0	0	0	0	1	0	1	0	1	0	LLL	1	0	0	0		5	1	4	1	2	1		0	1	0	0	0	0	0	0		1	1	1	1	2
34	2022-06-28	1		67	1	2.06	0	0	1	1	1	0	1	0	0	1	1	0	1	0	1	1	LLL	1	0	0	0		4	1	3	2	1	0		0	0	0	0	0	0	0	0		1	1	2	2	1
35	2022-07-06	1		63	1	0.73	1	0	1	0	0	0	0	0	0	0	0	0	0	1	1	0	LLL	1	0	0	0		4	1	3	1	1	1		0	0	0	0	0	0	0	0		1	1	1	1	1
36	2022-07-13	0		63	1	0.54	1	1	1	0	1	0	0	0	0	0	0	0	1	0	0	0	LLL	1	0	0	0		3	1	2	1	0	1		0	0	0	0	0	0	0	0		1	1	1	1	0
37	2022-07-26	0		67	0	1.02	0	1	1	1	1	0	1	0	0	0	1	0	1	0	0	0	RLL	0	1	0	0		4	1	3	1	2	0		0	0	0	0	0	0	0	0		1	1	1	1	2
38	2022-07-27	0		63	1	1.08	1	0	1	1	0	0	0	0	0	1	0	0	0	1	1	0	RLL	0	1	0	0		5	1	4	1	1	2		0	0	0	0	0	0	0	0		1	1	1	1	1
39	2022-08-03	1		69	0	2.59	0	0	1	1	1	0	0	0	0	1	0	0	0	1	0	0	RLL	0	1	0	0		3	1	2	2	0	0		0	0	0	0	0	0	0	0		1	1	2	2	0
40	2022-08-09	1		68	1	0.85	1	0	0	0	0	0	0	0	0	0	0	0	1	0	1	1	LUL	0	0	1	0		4	1	3	1	1	1		0	0	0	0	0	0	0	0		1	0	1	1	1
41	2022-08-16	0		70	1	1.07	1	1	1	0	1	0	0	0	0	0	0	0	1	0	1	0	LLL	1	0	0	0		4	1	3	1	1	1		0	1	0	0	0	0	0	0		1	1	1	1	1
42	2022-08-17	1		78	1	1.9	1	1	1	0	1	0	0	0	0	1	0	0	1	0	1	0	LUL	0	0	1	0		4	1	3	1	1	1		0	0	0	0	0	0	0	0		1	1	1	1	1
43	2022-09-08	0		64	1	2.5	0	0	1	1	0	0	0	0	0	1	1	0	0	1	1	1	LLL	1	0	0	0		4	1	3	1	1	1		0	0	1	0	0	0	0	0		1	1	1	1	1
44	2022-09-21	1		70	1	1.55	1	1	1	1	1	0	0	0	0	0	0	0	0	1	0	1	LLL	1	0	0	0		3	1	2	1	1	0		0	0	0	0	0	0	0	0		1	1	1	1	1
45	2022-09-22	1		58	1	0.5	1	0	0	0	1	0	0	0	0	0	0	0	0	1	1	1	LLL	1	0	0	0		6	1	5	1	2	2		0	0	0	0	0	0	0	0		1	1	1	1	2
46	2022-09-28	0		65	1	0.57	1	1	1	1	1	0	0	0	0	0	0	0	1	0	0	1	LLL	1	0	0	0		3	1	2	1	1	0		0	0	0	0	0	0	0	0		1	1	1	1	1
47	2022-10-04	1		62	1	0.71	0	1	1	0	1	0	0	0	0	0	0	0	0	1	1	1	LLL	1	0	0	0		5	1	4	1	2	1		0	1	0	0	0	0	0	0		1	1	1	1	2
48	2022-10-20	0		67	1	1.03	1	0	1	0	0	0	0	0	0	1	0	0	1	0	0	0	RUL	0	0	0	1		4	1	3	1	2	0		0	0	0	0	0	0	0	0		1	1	1	1	2
49	2022-10-25	1		28	1	0.58	1	0	0	0	0	0	0	0	0	0	0	0	0	1	0	1	LUL	0	0	1	0		2	1	1	0	1	0		0	0	0	0	0	0	0	0		1	1	0	0	1
50	2022-10-25	0		58	0	0.84	0	0	0	0	0	0	0	0	0	0	0	0	0	1	0	1	LLL	1	0	0	0		2	1	1	0	1	0		0	0	0	0	0	0	0	0		1	1	0	0	1
[truncated: 46 more columns]
